# Supplementary material for: The Mixing Ratio and Filling-Amount Affect the Tissue Browning and Antioxidant Properties of Fresh-Cut Baby Leaf Lettuce (Lactuca sativa L.) and Rocket (Eruca sativa Mill.) Grown in Floating Growing Systems
Source: Foods. 2022 Nov 4;11(21):3515. doi: 10.3390/foods11213515 (PMC9654129; doi:10.3390/foods11213515)
Supplement: Supplementary file 1 [file foods-11-03515-s001.zip]

Archive with 1 entries (1 files):
- foods-1984465-supplementary.pdf
